# Supplementary material for: The Spectrum of Still’s Disease: A Comparative Analysis of Phenotypic Forms in a Cohort of 238 Patients
Source: J Clin Med. 2022 Nov 12;11(22):6703. doi: 10.3390/jcm11226703 (PMC9697610; doi:10.3390/jcm11226703)
Supplement: Supplementary file 1 [file jcm-11-06703-s001.zip]

Archive with 1 entries (1 files):
- jcm-1991445-supplementary.pdf
